# Supplementary material for: Role of Cyclodextrins and Drug Solid State Properties on Flufenamic Acid Dissolution Performance from Tablets
Source: Pharmaceutics. 2022 Jan 26;14(2):284. doi: 10.3390/pharmaceutics14020284 (PMC8880332; doi:10.3390/pharmaceutics14020284)
Supplement: Supplementary file 1 [file pharmaceutics-14-00284-s001.zip]

Archive with 1 entries (1 files):
- pharmaceutics-1553182-supplementary.pdf
